# Supplementary material for: Pseudo-Sample Generation and Self-Supervised Framework for Infrared Dim and Small Target Detection
Source: Entropy (Basel). 2025 Nov 28;27(12):1212. doi: 10.3390/e27121212 (PMC12732119; doi:10.3390/e27121212)
Supplement: Supplementary file 1 [file entropy-27-01212-s001.zip]

Archive with 2,659 entries (2,659 files):
- 0001.png
- 0002.png
- 0003.png
- 0004.png
- 0005.png
- 0006.png
- 0007.png
- 0008.png
- 0009.png
- 0010.png
- 0011.png
- 0012.png
- 0013.png
- 0014.png
- 0015.png
- 0016.png
- 0017.png
- 0018.png
- 0019.png
- 0020.png
- 0021.png
- 0022.png
- 0023.png
- 0024.png
- 0025.png
- 0026.png
- 0027.png
- 0028.png
- 0029.png
- 0030.png
- 0031.png
- 0032.png
- 0033.png
- 0034.png
- 0035.png
- 0036.png
- 0037.png
- 0038.png
- 0039.png
- 0040.png
- 0041.png
- 0042.png
- 0043.png
- 0044.png
- 0045.png
- 0046.png
- 0047.png
- 0048.png
- 0049.png
- 0050.png
- 0051.png
- 0052.png
- 0053.png
- 0054.png
- 0055.png
- 0056.png
- 0057.png
- 0058.png
- 0059.png
- 0060.png
- 0061.png
- 0062.png
- 0063.png
- 0064.png
- 0065.png
- 0066.png
- 0067.png
- 0068.png
- 0069.png
- 0070.png
- 0071.png
- 0072.png
- 0073.png
- 0074.png
- 0075.png
- 0076.png
- 0077.png
- 0078.png
- 0079.png
- 0080.png
- 0081.png
- 0082.png
- 0083.png
- 0084.png
- 0085.png
- 0086.png
- 0087.png
- 0088.png
- 0089.png
- 0090.png
- 0091.png
- 0092.png
- 0093.png
- 0094.png
- 0095.png
- 0096.png
- 0097.png
- 0098.png
- 0099.png
- 0100.png
- 0101.png
- 0102.png
- 0103.png
- 0104.png
- 0105.png
- 0106.png
- 0107.png
- 0108.png
- 0109.png
- 0110.png
- 0111.png
- 0112.png
- 0113.png
- 0114.png
- 0115.png
- 0116.png
- 0117.png
- 0118.png
- 0119.png
- 0120.png
- 0121.png
- 0122.png
- 0123.png
- 0124.png
- 0125.png
- 0126.png
- 0127.png
- 0128.png
- 0129.png
- 0130.png
- 0131.png
- 0132.png
- 0133.png
- 0134.png
- 0135.png
- 0136.png
- 0137.png
- 0138.png
- 0139.png
- 0140.png
- 0141.png
- 0142.png
- 0143.png
- 0144.png
- 0145.png
- 0146.png
- 0147.png
- 0148.png
- 0149.png
- 0150.png
- 0151.png
- 0152.png
- 0153.png
- 0154.png
- 0155.png
- 0156.png
- 0157.png
- 0158.png
- 0159.png
- 0160.png
- 0161.png
- 0162.png
- 0163.png
- 0164.png
- 0165.png
- 0166.png
- 0167.png
- 0168.png
- 0169.png
- 0170.png
- 0171.png
- 0172.png
- 0173.png
- 0174.png
- 0175.png
- 0176.png
- 0177.png
- 0178.png
- 0179.png
- 0180.png
- 0181.png
- 0182.png
- 0183.png
- 0184.png
- 0185.png
- 0186.png
- 0187.png
- 0188.png
- 0189.png
- 0190.png
- 0191.png
- 0192.png
- 0193.png
- 0194.png
- 0195.png
- 0196.png
- 0197.png
- 0198.png
- 0199.png
- 0200.png
- 0201.png
- 0202.png
- 0203.png
- 0204.png
- 0205.png
- 0206.png
- 0207.png
- 0208.png
- 0209.png
- 0210.png
- 0211.png
- 0212.png
- 0213.png
- 0214.png
- 0215.png
- 0216.png
- 0217.png
- 0218.png
- 0219.png
- 0220.png
- 0221.png
- 0222.png
- 0223.png
- 0224.png
- 0225.png
- 0226.png
- 0227.png
- 0228.png
- 0229.png
- 0230.png
- 0231.png
- 0232.png
- 0233.png
- 0234.png
- 0235.png
- 0236.png
- 0237.png
- 0238.png
- 0239.png
- 0240.png
- 0241.png
- 0242.png
- 0243.png
- 0244.png
- 0245.png
- 0246.png
- 0247.png
- 0248.png
- 0249.png
- 0250.png
- 0251.png
- 0252.png
- 0253.png
- 0254.png
- 0255.png
- 0256.png
- 0257.png
- 0258.png
- 0259.png
- 0260.png
- 0261.png
- 0262.png
- 0263.png
- 0264.png
- 0265.png
- 0266.png
- 0267.png
- 0268.png
- 0269.png
- 0270.png
- 0271.png
- 0272.png
- 0273.png
- 0274.png
- 0275.png
- 0276.png
- 0277.png
- 0278.png
- 0279.png
- 0280.png
- 0281.png
- 0282.png
- 0283.png
- 0284.png
- 0285.png
- 0286.png
- 0287.png
- 0288.png
- 0289.png
- 0290.png
- 0291.png
- 0292.png
- 0293.png
- 0294.png
- 0295.png
- 0296.png
- 0297.png
- 0298.png
- 0299.png
- 0300.png
[truncated: 2,359 more entries]
